# Supplementary material for: Circulating Tumor DNA and [18F]FDG-PET for Early Response Assessment in Patients with Advanced NSCLC
Source: Diagnostics (Basel). 2025 Jan 22;15(3):247. doi: 10.3390/diagnostics15030247 (PMC11817175; doi:10.3390/diagnostics15030247)
Supplement: Supplementary file 1 [file diagnostics-15-00247-s001.zip]

Archive with 1 entries (1 files):
- diagnostics-3365096-supplementary.pdf
